# Supplementary material for: Theory of radiologist interaction with instant messaging decision support tools: A sequential-explanatory study
Source: PLOS Digit Health. 2024 Feb 26;3(2):e0000297. doi: 10.1371/journal.pdig.0000297 (PMC10896537; doi:10.1371/journal.pdig.0000297)
Supplement: S1 Data — (CSV) [file pdig.0000297.s002.csv]

Progress	Duration (in seconds)	Finished	Q3	Q4	Q6	Q7	Q8	Q9	Q21	Q19	Q23	Q18	Q18	Q20	Q22	Q24	Q29	Q31	Q32	Q33	Q30	Q34	Q35
Progress	Duration (in seconds)	Finished	How many years approximately have you practiced medicine as a radiologist?	Approximately how many years old are you?	How difficult do you find PACS/RIS/VR systems to use?1 - Easy to use; 3 - Neutral; 5 - Difficult to use	How difficult do you find IM tools (IE WhatsApp, Facebook Messenger, hangouts, text messaging, AOL IM) to use? 1 - Easy to use; 3 - Neutral; 5 - Difficult to use	How difficult do you find clinical IM tools to use? 1 - Easy to use; 3 - Neutral; 5 - Difficult to use	How difficult do you find conversational agents (IE Siri, Alexa, Google Assistant, internet store/technology agents) to use? 1 - Easy to use; 3 - Neutral; 5 - Difficult to use	This alert was presented as a	How did the system generate the LUNG-RAD score?	What did the system do with the LUNG-RAD score once it was generated?	Using this tool enables me to accomplish tasks more quickly.	My interaction with the system would be clear and understandable.	Using the system is a good idea.	It scares me to think that I could lose a lot of information using the system by hitting the wrong key.	If available, I would use this system.	I would find the system useful in my job.	I would like to work with the system.	I would find IM based CDS easy to use.	The system is somewhat intimidating to me.	Using the system increases my productivity.	I predict I could use the system as part of routine diagnostic work.	I feel apprehensive about using the system.
100	433	1	1	2	2	2	2	2	1	2	1	4	4	4	2	4	4	3	3	2	3	4	2
100	308	1	5	4	2	2	5	4	1	2	1	2	2	2	4	2	2	2	2	2	2	2	2
100	380	1	1	2	6	2	3	4	4	2	3	5	4	5	2	5	5	5	4	3	5	5	2
100	265	1	1	2	6	2	3	3	1	2	3	3	4	3	2	4	4	3	4	2	3	3	2
100	645	1	3	3	6	4	4	3	4	2	3	4	4	4	2	5	4	4	4	2	4	4	2
100	352	1	1	2	2	2	2	2	4	2	3	3	5	4	2	3	4	3	4	1	2	3	1
100	252	1	3	2	2	2	2	2	1	2	1	3	4	3	2	3	3	3	3	2	3	4	2
100	326	1	1	2	6	2	3	5	1	2	1	3	4	3	3	4	4	3	4	5	3	4	4
100	390	1	1	2	2	2	2	5	4	2	3	4	4	4	3	4	4	4	4	2	3	4	4
100	489	1	2	2	5	2	3	2	4	2	1	4	4	4	1	4	4	4	3	2	4	4	3
100	207	1	3	3	2	2	2	2	1	2	1	5	5	5	5	5	5	5	5	1	4	4	2
100	483	1	3	3	5	3	3	5	1	2	1	4	4	4	2	4	4	4	4	2	3	4	2
100	198	1	1	2	6	2	4	3	1	2	1	3	3	3	4	3	3	3	3	3	3	3	4
100	497	1	3	3	2	2	3	5	4	2	1	2	4	3	3	3	3	4	4	2	1	4	4
100	412	1	3	3	6	3	4	4	1	2	3	4	3	4	2	4	4	4	3	4	3	4	3
100	442	1	3	3	7	3	3	3	1	2	3	3	3	3	2	4	4	4	3	2	3	4	2
100	191	1	1	1	6	2	3	2	1	2	3	3	3	3	2	4	4	4	4	2	3	4	2
100	294	1	3	3	2	2	2	3	4	2	3	3	4	4	4	4	4	4	4	2	3	4	2
100	248	1	1	2	6	2	4	4	4	2	3	3	4	3	4	3	4	5	4	2	3	4	2
100	258	1	1	1	6	3	3	5	4	2	1	5	4	5	3	5	4	4	4	2	4	4	2
100	416	1	5	4	6	3	4	5	4	2	3	5	5	5	3	5	4	5	5	2	4	4	2
100	772	1	5	4	5	2	1	3	1	2	3	3	3	4	2	4	4	4	3	1	3	4	1
100	402	1	2	3	5	2	2	2	4	2	1	4	4	4	2	4	4	4	4	2	4	4	2
100	275	1	1	2	5	2	4	2	4	2	1	4	4	4	1	4	4	4	3	1	4	4	1
100	462	1	1	2	6	2	3	3	4	2	3	4	4	4	3	4	4	4	3	3	4	4	3
100	347	1	3	3	5	3	3	5	4	2	1	5	4	5	4	4	4	4	4	3	4	4	2
100	373	1	4	3	5	3	3	4	4	2	1	4	4	4	4	4	3	3	3	2	2	3	3
100	12718	1	2	2	5	3	2	3	4	2	3	3	4	3	2	3	3	3	3	2	3	2	4
100	225	1	1	2	5	3	3	3	4	2	1	3	4	3	3	3	3	3	4	2	3	4	3
100	349	1	2	2	2	2	2	2	4	2	1	4	4	4	1	4	5	5	4	2	4	5	2
100	315	1	4	3	5	3	3	5	1	2	1	5	5	5	1	5	5	5	5	1	2	5	1
100	327	1	4	4	2	4	2	3	4	2	3	5	5	5	1	5	5	5	5	1	5	5	1
100	435	1	1	3	5	2	3	2	4	2	3	4	4	5	1	5	5	5	4	2	4	4	1
100	304	1	2	2	5	3	3	3	4	2	3	4	4	4	2	3	4	3	3	4	3	3	4
100	1071	1	3	3	6	3	3	3	4	2	1	4	4	4	4	4	4	4	3	4	4	4	3
100	248	1	1	2	5	2	2	3	4	2	1	5	4	4	2	4	4	4	4	2	4	4	2
100	456	1	2	2	6	3	3	4	1	2	1	4	4	4	3	4	4	4	4	4	3	4	3
100	293	1	1	2	7	3	5	5	4	2	1	3	3	3	3	3	3	3	3	4	3	3	3
100	444	1	5	4	7	4	4	3	1	2	1	4	4	4	4	4	3	3	3	4	3	3	4
100	450	1	1	2	2	2	2	4	1	2	1	4	4	3	2	4	4	4	4	2	3	4	2
100	292	1	5	4	5	4	2	2	4	2	1	4	4	4	2	4	4	4	4	2	4	4	2
100	362	1	1	2	5	3	4	5	4	2	1	3	4	3	2	4	3	3	4	4	3	4	4
100	337	1	1	2	5	2	5	3	4	2	1	3	4	2	2	4	3	2	4	2	1	4	5
100	9881	1	2	2	2	2	2	3	4	2	1	4	4	3	1	4	3	3	4	1	2	4	2
100	528	1	5	4	2	2	2	2	1	2	1	4	4	4	2	5	5	5	5	2	5	5	2
100	1896	1	2	2	5	2	4	3	4	2	1	4	4	4	1	4	4	4	4	2	3	4	2
100	734	1	5	4	6	4	4	3	4	2	1	5	5	4	2	4	4	4	3	2	3	4	3
100	5734	1	1	2	6	2	5	4	4	2	1	3	4	3	2	3	4	4	4	2	2	3	4
100	263	1	1	1	6	2	3	5	4	2	1	3	4	2	4	2	3	3	4	4	3	4	4
100	298	1	3	3	5	2	3	2	4	2	3	4	3	4	4	4	4	4	3	4	4	4	3
100	449	1	1	2	6	2	2	3	4	2	3	4	4	3	4	4	4	4	4	2	4	4	2
100	279	1	2	2	5	3	3	3	1	2	1	3	3	3	3	3	3	3	3	2	3	4	3
100	495	1	4	3	5	2	3	3	1	2	3	4	4	4	2	4	4	4	4	2	4	4	2
100	520684	1	3	3	6	1	3	3	1	2	3	4	4	4	2	4	4	4	4	3	4	4	3
100	588	1	1	2	6	2	1	2	4	2	1	5	5	5	2	5	4	4	4	2	4	4	3
100	383	1	1	2	2	2	2	2	4	2	1	4	4	4	3	4	4	4	4	2	3	4	2
100	238	1	1	1	2	2	2	3	1	2	1	3	4	3	2	4	4	4	3	2	2	4	4
100	323	1	4	4	2	4	3	5	1	2	1	4	4	4	4	4	4	4	4	3	4	4	3
100	270	1	1	2	6	2	4	5	4	2	1	4	3	4	4	4	4	4	4	4	4	4	4
100	1044	1	4	3	5	4	5	3	4	2	1	3	3	3	2	3	3	3	2	3	3	3	3
100	389	1	1	2	5	2	3	2	4	2	1	4	4	4	2	4	5	5	5	2	4	5	2
100	451	1	5	4	2	2	2	2	4	2	3	3	4	3	2	3	3	3	4	2	3	3	2
100	410	1	5	4	8	5	2	1	4	2	3	2	4	4	2	4	4	4	3	4	2	4	4
100	707	1	5	5	5	2	2	2	4	2	1	4	4	4	2	4	4	4	4	2	3	3	3
100	1161	1	1	1	7	2	3	3	3	2	1	2	4	4	4	4	5	5	4	2	2	4	4
100	398	1	1	1	5	2	4	5	4	2	1	3	4	4	3	4	4	4	4	3	3	4	2
100	145	1	1	2	6	2	3	5	4	2	1	4	4	4	4	4	4	3	4	3	4	4	4
100	119	1	1	2	6	4	4	3	1	2	3	4	4	4	4	4	4	4	4	2	3	4	2
100	364	1	5	4	7	2	3	2	1	2	1	3	4	3	4	3	3	2	3	4	3	3	4
100	126	1	1	2	5	2	3	3	1	2	1	4	4	4	5	4	4	4	4	2	4	4	4
100	336	1	1	2	5	3	4	2	1	2	1	5	5	5	2	5	4	4	4	4	4	4	2
100	235	1	1	1	7	2	5	3	4	2	3	4	4	3	1	4	5	5	4	4	3	4	2
100	330	1	3	4	2	2	2	3	1	2	3	3	3	3	3	3	3	3	3	3	3	3	3
100	197	1	4	4	2	2	2	2	1	2	1	5	4	4	4	4	2	2	2	2	2	2	2
100	1053	1	2	3	8	2	2	2	1	2	1	4	4	4	4	3	4	4	4	2	4	4	4
100	241	1	2	3	6	4	4	3	1	2	1	4	3	3	4	4	4	4	4	4	4	4	4
100	274	1	1	1	6	2	2	3	4	2	1	2	3	3	5	4	4	4	3	2	3	4	2
100	596	1	1	1	6	2	3	5	1	3	4	3	3	3	3	3	3	3	3	3	3	4	3
100	243	1	2	3	5	4	5	3	1	2	1	4	4	4	3	4	4	4	4	4	4	4	4
100	165	1	4	3	5	2	2	2	1	2	3	5	5	5	5	5	5	5	5	1	5	5	1
100	184	1	3	3	6	2	4	4	1	2	3	3	4	3	3	3	2	2	3	3	3	3	3
100	392	1	1	2	5	2	3	3	4	2	3	2	4	3	2	3	3	3	3	2	3	3	3
100	410	1	3	3	5	3	5	1	1	2	1	4	4	4	4	3	4	4	3	2	2	4	2
100	189	1	1	1	6	2	2	2	1	2	3	4	4	4	2	4	4	4	4	2	4	4	2
100	425	1	1	1	7	2	4	3	4	2	1	5	4	4	3	5	5	5	5	2	4	5	2
100	366	1	3	3	5	2	2	3	1	2	1	4	4	4	3	4	4	4	4	3	4	4	3
100	122	1	3	2	6	4	4	3	1	2	1	4	3	3	3	3	3	3	3	3	3	3	3
